# Supplementary material for: Highly competitive fungi manipulate bacterial communities in decomposing beech wood (Fagus sylvatica)
Source: FEMS Microbiol Ecol. 2018 Nov 29;95(2):fiy225. doi: 10.1093/femsec/fiy225 (PMC6301287; doi:10.1093/femsec/fiy225)
Supplement: Supplemental Files [file fiy225_supplemental_files.zip]

Archive with 9 entries (9 files):
- FigS1.tiff
- FigS2.tiff
- FigS3.tiff
- FigS4.tiff
- FigS5.tiff
- FigS6.tiff
- Johnston-et-al_bioinf.pdf
- Johnston-et-al_bioinf.txt
- TableS1.docx
